# Supplementary material for: Bladder Cancer Cells Interaction with Lectin-Coated Surfaces under Static and Flow Conditions
Source: Int J Mol Sci. 2023 May 4;24(9):8213. doi: 10.3390/ijms24098213 (PMC10179195; doi:10.3390/ijms24098213)
Supplement: Supplementary file 1 [file ijms-24-08213-s001.zip]

Archive with 1 entries (1 files):
- ijms-2346785-supplementary.pdf
